# Supplementary material for: Evaluation of Body Composition, Physical Activity, and Food Intake in Patients with Inborn Errors of Intermediary Metabolism
Source: Nutrients. 2021 Jun 20;13(6):2111. doi: 10.3390/nu13062111 (PMC8233825; doi:10.3390/nu13062111)
Supplement: Supplementary file 1 [file nutrients-13-02111-s001.zip]

Archive with 1 entries (1 files):
- nutrients-1233985-supplementary.pdf
